# Supplementary material for: Definition and Discovery of Tandem SH3-Binding Motifs Interacting with Members of the p47phox-Related Protein Family
Source: Biomolecules. 2025 Nov 22;15(12):1641. doi: 10.3390/biom15121641 (PMC12730246; doi:10.3390/biom15121641)
Supplement: Supplementary file 1 [file biomolecules-15-01641-s001.zip › Table S4.xlsx]

## Sheet: Munka1
Table S4: Residue-wise contributions to Gibbs free energies predicted by MMGBSA.
Protein (complex)	PDB code	Exp_Kd (uM)	Exp_dG_25C (kcal/mol)	MMGBSA_dG (kcal/mol)
NCF1-NCF1	1NG2	29	-6.2	-101.7
NCF1-NCF1	1UEC	29	-6.2	-99.6
NCF1-NCF1	mean	29	-6.2	-100.6
NCF1-CYBA	1OV3	0.19	-9.2	-88
NCF1-CYBA	1WLP	0.19	-9.2	-101.5
NCF1-CYBA	7YXW	0.19	-9.2	-85.1
NCF1-CYBA	mean	0.19	-9.2	-91.6
AA rank (top25)	1NG2(dom) res	1NG2(dom) dG	1NG2(pep) res	1NG2(pep) dG	1UEC(dom) res	1UEC(dom) dG	1UEC(pep) res	1UEC(pep) dG	1OV3(dom) res	1OV3(dom) dG	1OV3(pep) res	1OV3(pep) dG	1WLP(dom) res	1WLP(dom) dG	1WLP(pep) res	1WLP(pep) dG	7YXW(dom) res	7YXW(dom) dG	7YXW(pep) res	7YXW(pep) dG
1	B-TRP-193	-8.1	C-ARG-301	-16.82	B-TRP-193	-8.23	C-ARG-301	-17.25	A-TRP-193	-8.21	C-ARG-158	-17.03	B-TRP-193	-7.95	A-ARG-15	-14.08	A-TRP-193	-8.17	D-ARG-8	-16
2	A-TRP-263	-5.82	C-PRO-299	-7.77	A-TRP-263	-5.87	C-ARG-302	-7.7	B-TRP-263	-6.24	C-PRO-156	-7.95	B-TRP-263	-6.52	A-PRO-13	-7.76	A-TRP-263	-6.49	D-PRO-6	-7.84
3	A-SER-208	-5.66	C-ARG-296	-6.58	A-ASP-243	-4.71	C-PRO-299	-7.49	B-ASP-243	-4.38	C-PRO-152	-5.49	B-TRP-204	-5.19	A-PRO-9	-5.47	A-ASP-243	-4.51	D-PRO-5	-5.68
4	A-ASP-243	-4.7	C-ARG-302	-6.49	A-SER-208	-4.44	C-PRO-300	-4.38	B-TRP-204	-4.1	C-PRO-155	-5.15	B-SER-208	-3.34	A-PRO-12	-5.3	A-TRP-204	-3.93	D-PRO-2	-5.62
5	A-PHE-209	-3.86	C-PRO-300	-4.33	A-PHE-209	-3.82	C-SER-303	-4.3	B-SER-208	-3.25	C-PRO-157	-4.77	B-PHE-209	-2.73	A-PRO-14	-5.25	A-PHE-209	-3.23	D-PRO-10	-4.16
6	A-TRP-204	-2	C-SER-303	-3.67	A-TRP-204	-2.47	C-ILE-305	-3.54	B-MET-278	-3.17	C-PRO-151	-4.38	B-SER-171	-2.19	A-PRO-16	-3.46	A-MET-278	-3.2	D-PRO-9	-3.09
7	B-GLU-174	-1.87	C-ILE-305	-3.28	A-GLU-244	-2	C-ARG-296	-3.31	B-PHE-209	-3.11	C-PRO-159	-3.55	B-TYR-279	-2.12	A-PRO-8	-3.41	A-TYR-279	-2.54	D-PRO-7	-2.87
8	B-ILE-164	-1.83	C-ILE-294	-2.15	A-PRO-206	-1.67	C-ILE-294	-2.36	B-PRO-206	-1.52	C-ASN-154	-1.5	B-ASP-243	-2.05	A-LYS-6	-3.11	A-TYR-274	-1.74	D-ASN-4	-1.44
9	A-GLU-244	-1.73	C-ALA-298	-1.85	A-LEU-210	-1.62	C-ALA-298	-1.54	B-TYR-279	-1.4	C-PRO-160	-0.17	B-MET-278	-1.96	A-PRO-17	-2.85	A-PRO-206	-1.63	D-SER-3	-1.33
10	A-PRO-206	-1.64	C-LYS-295	-1.23	A-TYR-274	-1.18	C-LYS-295	-1.23	B-GLU-244	-1.19	C-SER-153	0.12	B-PHE-195	-1.84	A-SER-10	-2.55	A-GLU-244	-1.25	D-PRO-1	0.23
11	A-TYR-274	-1	C-GLY-297	-0.83	B-ILE-164	-1.04	C-GLY-297	-0.92	B-TYR-274	-1.11	C-GLN-150	1.48	B-GLU-241	-1.57	A-ASN-11	-2.1	A-SER-208	-1.22	D-ALA-11	2.23
12	B-ALA-165	-0.96	C-SER-304	0.15	B-ALA-165	-0.9	C-SER-304	0.1	B-PRO-276	-0.88			B-TYR-274	-1.53	A-ARG-21	-1.96	A-PRO-276	-0.84
13	A-GLU-211	-0.79	C-ARG-306	0.88	A-GLU-211	-0.85	C-ARG-306	1.01	A-ILE-164	-0.82			B-PRO-206	-1.45	A-LYS-22	-1.24	A-ALA-165	-0.74
14	A-PRO-276	-0.76			A-PRO-276	-0.85			A-ALA-165	-0.68			B-ILE-164	-1.23	A-LYS-23	-0.98	A-ILE-164	-0.54
15	A-ILE-234	-0.63			A-ILE-234	-0.68			A-TYR-167	-0.48			B-PRO-276	-1.09	A-GLN-7	-0.92	A-GLU-241	-0.49
16	B-GLU-190	-0.62			B-GLU-190	-0.63			A-GLY-192	-0.37			B-GLU-244	-1.06	A-GLY-1	-0.56	A-TYR-167	-0.42
17	A-LEU-210	-0.57			A-GLU-218	-0.58			B-GLY-262	-0.34			B-ALA-165	-0.61	A-ALA-20	-0.3	A-GLY-262	-0.4
18	B-GLU-187	-0.56			B-GLU-174	-0.57			B-ALA-207	-0.18			B-THR-170	-0.5	A-ALA-18	-0.04	A-GLY-192	-0.32
19	A-GLU-218	-0.51			A-GLU-241	-0.55			A-TRP-194	-0.17			B-TYR-167	-0.47	A-PRO-2	-0.02	A-ALA-207	-0.2
20	A-ASP-221	-0.5			B-GLU-187	-0.55			A-SER-173	-0.16			B-ASP-286	-0.43	A-LEU-3	0.05	A-GLU-190	-0.16
21	A-GLU-220	-0.46			A-ASP-217	-0.52			A-PHE-195	-0.16			B-GLY-192	-0.42	A-PRO-24	0.08	A-TRP-194	-0.16
22	A-GLU-229	-0.46			A-ASP-221	-0.51			A-GLU-190	-0.14			B-GLY-262	-0.38	A-GLY-4	0.17	A-SER-173	-0.14
23	A-ASP-217	-0.44			A-GLU-220	-0.48			B-TYR-237	-0.12			B-ASP-261	-0.37	A-SER-5	0.23	A-TYR-237	-0.14
24	A-GLU-249	-0.44			A-GLU-229	-0.47			B-SER-277	-0.11			B-GLU-190	-0.35	A-SER-25	2.08	A-LEU-259	-0.14
25	A-GLU-251	-0.44			A-ASP-261	-0.47			A-GLU-184	-0.1			B-GLU-184	-0.33	A-GLU-19	2.4	A-PHE-195	-0.13
